# Supplementary material for: Application of Convolutional Neural Network for Decoding of 12-Lead Electrocardiogram from a Frequency-Modulated Audio Stream (Sonified ECG)
Source: Sensors (Basel). 2024 Mar 15;24(6):1883. doi: 10.3390/s24061883 (PMC10975842; doi:10.3390/s24061883)
Supplement: Supplementary file 1 [file sensors-24-01883-s001.zip]

Archive with 4 entries (4 files):
- Supplement S1.wav
- Supplement S2.wav
- Supplement S3.wav
- Supplement S4.wav
